# Supplementary material for: Epidemiologic and Genomic Evidence for Zoonotic Transmission of SARS-CoV-2 among People and Animals on a Michigan Mink Farm, United States, 2020
Source: Viruses. 2023 Dec 15;15(12):2436. doi: 10.3390/v15122436 (PMC10747742; doi:10.3390/v15122436)
Supplement: Supplementary file 1 [file viruses-15-02436-s001.zip]

Archive with 1 entries (1 files):
- viruses-2765170-supplementary-Table S1.xlsx
