# Supplementary material for: Epidemiologic and Genomic Evidence for Zoonotic Transmission of SARS-CoV-2 among People and Animals on a Michigan Mink Farm, United States, 2020
Source: Viruses. 2023 Dec 15;15(12):2436. doi: 10.3390/v15122436 (PMC10747742; doi:10.3390/v15122436)
Supplement: Supplementary file 1 [file viruses-15-02436-s001.zip › viruses-2765170-supplementary-Table S1.xlsx]

## Sheet: Sheet
csid	accession	collection_date	Genome completeness	covv_accession_id	Lineage
3030587083	MW562276	2020-10-13	1	NULL	B.1
3030587098	MW562280	2020-10-15	1	NULL	B.1
3030587108	MW562284	2020-10-15	1	EPI_ISL_925352	B.1
3030586866	MW562263	2020-10-13	1	EPI_ISL_925354	B.1
3030587015	MW562271	2020-10-14	1	EPI_ISL_925346	B.1
3030586976	MW562268	2020-10-14	1	EPI_ISL_925345	B.1
3030587093	MW562279	2020-10-14	1	NULL	B.1
3030586977	MW562269	2020-10-14	1	EPI_ISL_925356	B.1
3030587068	MW562274	2020-10-14	1	EPI_ISL_925358	B.1
3030587067	MW562273	2020-10-14	1	EPI_ISL_925348	B.1
3030587081	MW562275	2020-10-13	1	NULL	B.1
3030587101	MW562282	2020-10-14	1	EPI_ISL_925351	B.1
3030586869	MW562264	2020-10-13	1	EPI_ISL_925342	B.1
3030586890	MW562251	2020-10-13	0.99378	EPI_ISL_925314	B.1
3030587188	OR477017	2020-10-16	1	NULL	B.1
3030587249	MW562257	2020-10-16	1	EPI_ISL_925317	B.1
3030587215	MW562295	2020-10-16	1	EPI_ISL_925332	B.1
3030587102	MW562283	2020-10-14	1	EPI_ISL_925359	B.1
3030586914	MW562265	2020-10-13	1	EPI_ISL_925343	B.1
3001943526	MW562286	2020-10-15	1	EPI_ISL_925320	B.1
3001943558	MW562287	2020-10-15	1	NULL	B.1
3030587323	OR477022	2020-10-16	0.999967	NULL	B.1
3030587199	OR477018	2020-10-16	1	NULL	B.1
3030587200	OR477019	2020-10-16	1	NULL	B.1
3001943519	MW562285	2020-10-15	1	EPI_ISL_925319	B.1
3030587327	MW562300	2020-10-16	0.999933	EPI_ISL_925312	B.1
3030587265	MW562254	2020-10-16	0.966458	EPI_ISL_925307	B.1
3030587173	MW562256	2020-10-15	0.992576	EPI_ISL_925316	B.1
3030587139	MW562289	2020-10-15	1	EPI_ISL_925323	B.1
3030586870	MW562258	2020-10-13	1	EPI_ISL_925353	B.1
3030587129	MW562259	2020-10-15	1	EPI_ISL_925318	B.1
3030587163	OR477016	2020-10-15	1	NULL	B.1
3030586926	MW562267	2020-10-13	1	EPI_ISL_925355	B.1
3030587328	MW562255	2020-10-17	1	NULL	B.1
3001943562	MW562303	2020-10-15	0.996522	NULL	B.1
3030587264	OR477020	2020-10-16	1	NULL	B.1
3030587085	MW562277	2020-10-13	1	EPI_ISL_925337	B.1
3030587146	MW562290	2020-10-15	0.999933	EPI_ISL_925309	B.1
3030587314	MW562298	2020-10-18	1	EPI_ISL_925311	B.1
3030587329	MW562301	2020-10-18	1	EPI_ISL_925313	B.1
3030586827	MW562262	2020-10-13	1	EPI_ISL_925341	B.1
3030586918	MW562266	2020-10-13	1	EPI_ISL_925344	B.1
3030587239	MW562297	2020-10-16	0.999933	EPI_ISL_925333	B.1
3030587082	MW562302	2020-10-13	1	NULL	B.1
3030587086	MW562278	2020-10-14	1	NULL	B.1
3030587167	MW562292	2020-10-15	1	EPI_ISL_925325	B.1
3030586987	MW562252	2020-10-14	1	EPI_ISL_925315	B.1
3030587133	MW562288	2020-10-15	1	EPI_ISL_925322	B.1
3030587315	MW562299	2020-10-16	1	EPI_ISL_925327	B.1
3030587094	MW562304	2020-10-14	1	NULL	B.1
3030587018	OR477013	2020-10-14	1	NULL	B.1
3030587019	OR477014	2020-10-14	1	NULL	B.1
3030586998	MW562270	2020-10-14	1	EPI_ISL_925357	B.1
3030587153	MW562253	2020-10-15	0.981741	EPI_ISL_925308	B.1
3030586960	OR477011	2020-10-14	1	NULL	B.1
3030587016	OR477012	2020-10-14	1	NULL	B.1
3030587184	MW562294	2020-10-16	1	EPI_ISL_925331	B.1
3030587279	OR477021	2020-10-16	1	NULL	B.1
3030587174	MW562293	2020-10-15	1	EPI_ISL_925330	B.1
3030587072	OR477015	2020-10-14	1	NULL	B.1
3030587099	MW562281	2020-10-16	1	EPI_ISL_925340	B.1
3030587160	MW562291	2020-10-15	0.999933	EPI_ISL_925324	B.1
3030586946	MW562261	2020-10-13	1	EPI_ISL_925336	B.1
3030587296	MW562260	2020-10-16	0.997659	EPI_ISL_925329	B.1
3030587324	OR477023	2020-10-16	1	NULL	B.1
3030587325	OR477024	2020-10-16	1	NULL	B.1
3030587022	MW562272	2020-10-14	1	EPI_ISL_925347	B.1
3030587228	MW562296	2020-10-16	1	EPI_ISL_925326	B.1
